# Supplementary material for: Succession of Fungal Community during Outdoor Deterioration of Round Bamboo
Source: J Fungi (Basel). 2023 Jun 20;9(6):691. doi: 10.3390/jof9060691 (PMC10301112; doi:10.3390/jof9060691)
Supplement: Supplementary file 1 [file jof-09-00691-s001.zip]

Archive with 1 entries (1 files):
- jof-2427365-supplementary.pdf
